# Supplementary material for: Performance and Durability of Biopolymer Blends Containing Modified Metal Oxide Particles
Source: Polymers (Basel). 2025 Nov 11;17(22):3000. doi: 10.3390/polym17223000 (PMC12655913; doi:10.3390/polym17223000)
Supplement: Supplementary file 1 [file polymers-17-03000-s001.zip]

Archive with 1 entries (1 files):
- polymers-3921580-supplementary.pdf
